# Supplementary material for: GWAS provides biological insights into mechanisms of the parasitic plant (Striga) resistance in sorghum
Source: BMC Plant Biol. 2021 Aug 21;21:392. doi: 10.1186/s12870-021-03155-7 (PMC8379865; doi:10.1186/s12870-021-03155-7)
Supplement: Supplementary file 2 — Additional file 2. [file 12870_2021_3155_MOESM2_ESM.xlsx]

## Sheet: Supplementary_Table_1
Taxa	Biological_Status	Species	Subspecies	Race	General Race	Country	Continent	Lat	Lon
IS10234	Landrace	S.bicolor	bicolor	C	Caudatum	CAF	CAfrica	5.76795	20.6756
IS10801	Landrace	S.bicolor	bicolor	GC	Guinea Caudatum	TCD	CAfrica	15.4461	18.735
IS10876	Landrace	S.bicolor	bicolor	GC	Guinea Caudatum	NGA	WAfrica	9.75	8.38
IS10971	Landrace	S.bicolor	bicolor	DB	Bicolor	USA	NAmerica	37.6889	-97.3361
IS10978	Landrace	S.bicolor	bicolor	D	Durra	USA	NAmerica	38.8339	-104.821
IS11026	Landrace	S.bicolor	bicolor	D	Durra	ETH	EAfrica	8.54139	39.2689
IS11119	Landrace	S.bicolor	bicolor	C	Caudatum	ETH	EAfrica	9.5	38.23
IS1127	Landrace	S.bicolor	bicolor	DC	Durra Caudatum	IND	IND	26.01	87.8
IS11758	Landrace	S.bicolor	bicolor	D	Durra	ETH	EAfrica	9.4	42.01
IS12169	Landrace	S.bicolor	bicolor	B	Bicolor	ETH	EAfrica	12.03	39.03
IS12447	Landrace	S.bicolor	bicolor	GC	Guinea Caudatum	SDN	EAfrica	8	30
IS12804	Landrace	S.bicolor	bicolor	B	Bicolor	TUR	MedB	41.0186	28.9647
IS13	Landrace	S.bicolor	bicolor	B	Bicolor	USA	NAmerica	-76.9075	-88.3035
IS13791	Landrace	S.bicolor	bicolor	KC	Kafir	ZAF	SAfrica	-29.015	29.871
IS13827	Landrace	S.bicolor	bicolor	C	Caudatum	ZAF	SAfrica	-29.015	29.871
IS13926	Landrace	S.bicolor	bicolor	KC	Kafir	ZAF	SAfrica	-29.015	29.871
IS1398	Landrace	S.bicolor	bicolor	D	Durra	SDN	EAfrica	10.37	30.23
IS13989	Landrace	S.bicolor	bicolor	K	Kafir	ZAF	SAfrica	-29.015	29.871
IS14276	Landrace	S.bicolor	bicolor	C	Caudatum	ZAF	SAfrica	-29.015	29.871
IS14298	Landrace	S.bicolor	bicolor	B	Bicolor	ZAF	SAfrica	-28.4793	24.6727
IS14317	Landrace	S.bicolor	bicolor	Gro	Guinea	SWZ	SAfrica	-26.4988	31.38
IS14331	Landrace	S.bicolor	bicolor	Gro	Guinea	ZAF	SAfrica	-28.4793	24.6727
IS14351	Landrace	S.bicolor	bicolor	Gro?	Guinea	MWI	SAfrica	-15.386	35.3188
IS14414	Landrace	S.bicolor	bicolor	Gcon	Guinea	MWI	SAfrica	-15.785	35.0085
IS14446	Landrace	S.bicolor	bicolor	GC	Guinea Caudatum	SDN	EAfrica	14.04	35.22
IS14449	Landrace	S.bicolor	bicolor	B	Bicolor	SDN	EAfrica	14.04	35.22
IS14478	wild	S.bicolor	drummondii	drummondii	Wild	SDN	EAfrica	8.41	32.06
IS14830	Landrace	S.bicolor	bicolor	C	Caudatum	CMR	CAfrica	10.5909	14.3159
IS14963	Landrace	S.bicolor	bicolor	C	Caudatum	CMR	CAfrica	10.5909	14.3159
IS15428	Landrace	S.bicolor	bicolor	C	Caudatum	CMR	CAfrica	9.9333	13.9467
IS15443	Landrace	S.bicolor	bicolor	C	Caudatum	CMR	CAfrica	9.9333	13.9467
IS16173	Landrace	S.bicolor	bicolor	C	Caudatum	CMR	CAfrica	9.30143	13.3977
IS16186	Landrace	S.bicolor	bicolor	D	Durra	CMR	CAfrica	4.9547	9.9404
IS16396	Landrace	S.bicolor	bicolor	G	Guinea	CMR	CAfrica	4.6363	9.4469
IS16545	Landrace	S.bicolor	bicolor	C	Caudatum	CMR	CAfrica	10.5909	14.3159
IS18551	Breeding_material	S.bicolor	bicolor	D	Durra	ETH	EAfrica	9.35	42.8
IS18698	Breeding_material	S.bicolor	bicolor	C	Caudatum	USA	NAmerica	32.7357	-97.1081
IS18800	wild	S.bicolor	verticilliflorum	verticilliflorum	Wild	ZAF	SAfrica	-23.8333	31.5
IS18813	wild	S.bicolor	bicolor	virgatum	Wild	EGY	MedB	27.181	31.1837
IS18829	wild	S.bicolor	verticilliflorum	arundinaceum	Wild	TZN	EAfrica	-8.89	33.43
IS18876	wild	S.bicolor	verticilliflorum	arundinaceum	Wild	BEN	WAfrica	9.32172	2.31001
IS18879	wild	S.bicolor	verticilliflorum	arundinaceum	Wild	USA	NAmerica	41.8661	-88.107
IS19016	Landrace	S.bicolor	bicolor	C	Caudatum	SDN	EAfrica	11.19	24.15
IS19026	Landrace	S.bicolor	bicolor	DC	Bicolor	SDN	EAfrica	11.19	24.15
IS19041	Landrace	S.bicolor	bicolor	C	Caudatum	SDN	EAfrica	11.19	24.15
IS19132	Landrace	S.bicolor	bicolor	GC	Guinea Caudatum	SDN	EAfrica	11.19	24.15
IS19455	Landrace	S.bicolor	bicolor	Gma	Guinea Margartiferum	BWA	SAfrica	-24.4066	24.4951
IS19466	Landrace	S.bicolor	bicolor	Gro	Guinea	LKA	IND	9.66845	80.0074
IS19685	Landrace	S.bicolor	bicolor	G	Guinea	IND	IND	21.1	80.91
IS19847	Landrace	S.bicolor	bicolor	DC	Durra Caudatum	IND	IND	24.91	79.59
IS20016	Landrace	S.bicolor	Bicolor	Gga	Guinea Gambicum	SEN	WAfrica	14.13	-14.97
IS20064	Landrace	S.bicolor	bicolor	Gma	Guinea Margartiferum	SEN	WAfrica	13.25	-12.17
IS20097	Landrace	S.bicolor	bicolor	Gga	Guinea Gambicum	SEN	WAfrica	14.5002	-14.4392
IS20205	Landrace	S.bicolor	bicolor	D	Durra	NER	WAfrica	17.5969	8.08285
IS20387	Landrace	S.bicolor	bicolor	DC	Durra Caudatum	NER	WAfrica	16.9733	7.99111
IS20665	Landrace	S.bicolor	bicolor	GC	Guinea Caudatum	USA	NAmerica	41.7606	-88.3201
IS20681	Landrace	S.bicolor	bicolor	K	Kafir	USA	NAmerica	33.9526	-84.5499
IS20697	Landrace	S.bicolor	bicolor	C	Caudatum	USA	NAmerica	40.8258	-96.6852
IS20700	Landrace	S.bicolor	bicolor	GC	Guinea Caudatum	USA	NAmerica	41.525	-88.0817
IS20710	Landrace	S.bicolor	bicolor	B	Bicolor	USA	NAmerica	30.2672	-97.7431
IS20713	Landrace	S.bicolor	bicolor	GC	Guinea Caudatum	USA	NAmerica	40.5142	-88.9906
IS20724	Landrace	S.bicolor	bicolor	B	Bicolor	USA	NAmerica	33.5779	-101.855
IS20727	Landrace	S.bicolor	bicolor	B	Bicolor	USA	NAmerica	32.7668	-96.5992
IS20762	Landrace	S.bicolor	bicolor	GC	Guinea Caudatum	USA	NAmerica	41.8661	-88.107
IS21124	Landrace	S.bicolor	bicolor	C	Caudatum	KEN	EAfrica	-0.566666	34.3167
IS21425	Landrace	S.bicolor	bicolor	G	Guinea	MWI	SAfrica	-16.03	35.49
IS21519	Landrace	S.bicolor	bicolor	Gcon	Guinea	MWI	SAfrica	-11.71	33.63
IS2179	Landrace	S.bicolor	bicolor	B	Bicolor	IND	IND	19.0368	73.0158
IS21849	Landrace	S.bicolor	bicolor	Gma	Guinea Margartiferum	SLE	WAfrica	8.4495	-11.7868
IS21854	wild	S.bicolor	drummondii	drummondii	Wild	BFA	WAfrica	12.2395	-1.55841
IS21991	Landrace	S.bicolor	bicolor	D	Durra	IND	IND	19.68	78.65
IS22040	Landrace	S.bicolor	bicolor	D	Durra	IND	IND	15.82	78.03
IS22074	Landrace	S.bicolor	bicolor	D	Durra	IND	IND	15.14	76.91
IS2221	Breeding_material	S.bicolor	bicolor	GK	Guinea	USA	NAmerica	33.9526	-84.5499
IS22239	Landrace	S.bicolor	bicolor	K	Kafir	BWA	SAfrica	-24.48	25.88
IS22282	Landrace	S.bicolor	bicolor	B	Bicolor	BWA	SAfrica	-23.1	26.83
IS22287	Landrace	S.bicolor	bicolor	K	Kafir	BWA	SAfrica	-23.1	26.83
IS22291	Landrace	S.bicolor	bicolor	G	Guinea	BWA	SAfrica	-23.01	27.76
IS22325	Landrace	S.bicolor	bicolor	G	Guinea	BWA	SAfrica	-19.88	23.57
IS22330	Landrace	S.bicolor	bicolor	D	Durra	BWA	SAfrica	-24.4	25.52
IS22334	Landrace	S.bicolor	bicolor	K	Kafir	BWA	SAfrica	-22.4	22.05
IS22506	Landrace	S.bicolor	bicolor	C	Caudatum	SDN	EAfrica	11.2754	25.1403
IS22609	Landrace	S.bicolor	bicolor	DC	Durra Caudatum	LKA	IND	7.32	80.98
IS2262	Landrace	S.bicolor	bicolor	C	Caudatum	SDN	EAfrica	14.04	35.22
IS2263	Landrace	S.bicolor	bicolor	D	Durra	SDN	EAfrica	12.6999998,	28.4333
IS22632	Landrace	S.bicolor	bicolor	D	Durra	CMR	CAfrica	5.62611	10.2542
IS22909	Landrace	S.bicolor	bicolor	D	Durra	SDN	EAfrica	12.04	30.52
IS22986	Landrace	S.bicolor	bicolor	C	Caudatum	SDN	EAfrica	10.53	30.52
IS22996	Landrace	S.bicolor	bicolor	GC	Guinea Caudatum	SDN	EAfrica	10.53	30.52
IS23048	Landrace	S.bicolor	bicolor	C	Caudatum	SDN	EAfrica	12.9	23.47
IS23053	Landrace	S.bicolor	bicolor	C	Caudatum	SDN	EAfrica	12.54	32.5
IS23142	Landrace	S.bicolor	bicolor	D	Durra	TZN	EAfrica	-7.39	35.79
IS23178	Landrace	S.bicolor	bicolor	B	Bicolor	ZMB	SAfrica	-15.5667	28.2833
IS23254	Landrace	S.bicolor	bicolor	B	Bicolor	ZMB	SAfrica	-15.5667	28.2833
IS23574	Landrace	S.bicolor	bicolor	GC	Guinea Caudatum	ETH	EAfrica	8.2	34.26
IS23601	Landrace	S.bicolor	bicolor	GC	Guinea Caudatum	ETH	EAfrica	7.918	34.449
IS2367	Landrace	S.bicolor	bicolor	CB	Bicolor	NGA	WAfrica	8.89	9.47
IS23777	Landrace	S.bicolor	bicolor	Gga	Guinea Gambicum	MWI	SAfrica	-13.7984	32.8802
IS23903	Landrace	S.bicolor	bicolor	CB	Bicolor	YEM	MidE	14.1951	43.3152
IS23948	Landrace	S.bicolor	bicolor	CB	Bicolor	YEM	MidE	14.7978	42.9545
IS2398	Landrace	S.bicolor	bicolor	K	Kafir	ZAF	SAfrica	-23.8333	31.5
IS24072	Landrace	S.bicolor	bicolor	Gro	Guinea	TZN	EAfrica	-7.77	35.69
IS2416	Landrace	S.bicolor	bicolor	K	Kafir	ZAF	SAfrica	-23.8333	31.5
IS24481	Landrace	S.bicolor	bicolor	K	Kafir	ZAF	SAfrica	-23.8333	31.5
IS24713	Landrace	S.bicolor	bicolor	D	Durra	NGA	WAfrica	9.8	8.49
IS24913	Landrace	S.bicolor	bicolor	GC	Guinea Caudatum	ZMB	SAfrica	-15	30
IS24953	Landrace	S.bicolor	bicolor	GC	Guinea Caudatum	ZMB	SAfrica	-15	30
IS25055	Landrace	S.bicolor	bicolor	G	Guinea	GHA	WAfrica	9.4	-0.98
IS25301	Landrace	S.bicolor	bicolor	DB	Bicolor	ETH	EAfrica	8	38
IS25596	Landrace	S.bicolor	bicolor	C	Caudatum	RWA	CAfrica	-1.94371	29.8806
IS25733	Landrace	S.bicolor	bicolor	Gga	Guinea Gambicum	MLI	WAfrica	15.05	-9.35
IS2678	Breeding_material	S.bicolor	bicolor	K	Kafir	UGA	EAfrica	2.2499	32.8998
IS26815	Landrace	S.bicolor	bicolor	C	Caudatum	YEM	MidE	14.5425	49.1242
IS27146	Landrace	S.bicolor	bicolor	D	Durra	ZWE	SAfrica	-19.58	32.5
IS27164	Landrace	S.bicolor	bicolor	K	Kafir	ZWE	SAfrica	-19.83	30.55
IS2730	Breeding_material	S.bicolor	bicolor	C	Caudatum	UGA	EAfrica	0.66174	30.2748
IS27490	Landrace	S.bicolor	bicolor	Gga	Guinea Gambicum	BFA	WAfrica	12.77	-3.81
IS27791	Landrace	S.bicolor	bicolor	DB	Bicolor	DEU	Europe	50.5873	8.67554
IS2787	Landrace	S.bicolor	bicolor	C	Caudatum	KEN	EAfrica	1	38
IS2814	Landrace	S.bicolor	bicolor	C	Caudatum	ZWE	SAfrica	-17.8249	31.053
IS2834	Landrace	S.bicolor	bicolor	G	Guinea	ZWE	SAfrica	-20.1536	28.5681
IS28389	Landrace	S.bicolor	bicolor	DC	Durra Caudatum	YEM	MidE	15.3547	44.2067
IS2873	Landrace	S.bicolor	bicolor	C	Caudatum	EGY	MedB	27.181	31.1837
IS28740	Landrace	S.bicolor	bicolor	DC	Durra Caudatum	YEM	MidE	15.32	44.15
IS28849	Landrace	S.bicolor	bicolor	DC	Durra Caudatum	YEM	MidE	15.14	43.56
IS28991	Landrace	S.bicolor	bicolor	GC	Guinea Caudatum	YEM	MidE	16.04	49.24
IS29233	Landrace	S.bicolor	bicolor	K	Kafir	SWZ	SAfrica	-26.95	31.01
IS29407	Landrace	S.bicolor	bicolor	KC	Kafir	LSO	SAfrica	-29.53	28.15
IS29472	Landrace	S.bicolor	bicolor	K	Kafir	LSO	SAfrica	-30.02	27.55
IS29496	Landrace	S.bicolor	bicolor	K	Kafir	LSO	SAfrica	-30.26	27.88
IS29606	Landrace	S.bicolor	bicolor	K	Kafir	ZAF	SAfrica	-29	24
IS29872	Landrace	S.bicolor	bicolor	KC	Kafir	ZWE	SAfrica	-20.91	28.46
IS29911	Landrace	s.bicolor	bicolor	K	Kafir	ZWE	SAfrica	-20.03	29.1
IS29966	Landrace	S.bicolor	bicolor	K	Kafir	ZWE	SAfrica	-20.91	28.46
IS30175	Landrace	S.bicolor	bicolor	G	Guinea	ZWE	SAfrica	-18.08	32.67
IS303	Landrace	S.bicolor	bicolor	B	Bicolor	CHN	EAsia	30.5833	114.267
IS30317	Landrace	S.bicolor	bicolor	C	Caudatum	CHN	EAsia	37.8715	112.551
IS30436	Landrace	S.bicolor	bicolor	C	Caudatum	CHN	EAsia	37.68	112.74
IS30443	Landrace	S.bicolor	bicolor	CB	Bicolor	CHN	EAsia	37.35	112.31
IS30619	Landrace	S.bicolor	bicolor	C	Caudatum	CMR	CAfrica	12.38	14.9
IS30898	Landrace	S.bicolor	bicolor	GC	Guinea Caudatum	UGA	EAfrica	1.86	33.75
IS31123	Landrace	S.bicolor	bicolor	GC	Guinea Caudatum	UGA	EAfrica	3.16	30.92
IS31179	Landrace	S.bicolor	bicolor	C	Caudatum	UGA	EAfrica	1.05	34.3
IS31202	Landrace	S.bicolor	bicolor	C	Caudatum	UGA	EAfrica	0.59	33.09
IS3121	Landrace	S.bicolor	bicolor	B	Bicolor	USA	NAmerica	1	38
IS3147	Landrace	S.bicolor	bicolor	CB	Bicolor	ZAF	SAfrica	-28.4793	24.6727
IS31681	Landrace	S.bicolor	bicolor	B	Bicolor	DZA	MedB	28	3
IS31693	Landrace	S.bicolor	bicolor	CB	Bicolor	DZA	MedB	28	3
IS32087	Landrace	S.bicolor	bicolor	DC	Durra Caudatum	YEM	MidE	13.44	44.46
IS32234	Landrace	S.bicolor	bicolor	DC	Durra Caudatum	YEM	MidE	13.8345	44.1147
IS32569	Landrace	S.bicolor	bicolor	D	Durra	SOM	EAfrica	2.79	44.08
IS32986	Landrace	S.bicolor	bicolor	G	Guinea	TZN	EAfrica	-4.82	34.74
IS33353	Landrace	S.bicolor	bicolor	C	Caudatum	KEN	EAfrica	1	38
IS3443	Landrace	S.bicolor	bicolor	GC	Guinea Caudatum	SDN	EAfrica	10.5	30.44
IS35	Landrace	S.bicolor	bicolor	B	Bicolor	USA	NAmerica	36.1156	-97.0584
IS3507	Landrace	S.bicolor	bicolor	C	Caudatum	SDN	EAfrica	10.5	30.44
IS3583	Landrace	S.bicolor	bicolor	C	Caudatum	SDN	EAfrica	10.5	30.44
IS36633	Breeding_material	s.bicolor	bicolor	C	Caudatum	IND	IND	13.0878	80.2785
IS3675	Breeding_material	S.bicolor	bicolor	GD	Guinea	USA	NAmerica	33.5767	-101.855
IS3885	Landrace	S.bicolor	bicolor	G	Guinea	MLI	WAfrica	12.39	-7.59
IS3905	Landrace	S.bicolor	bicolor	Gga	Guinea Gambicum	MLI	WAfrica	12.39	-7.59
IS3957	Landrace	S.bicolor	bicolor	Gro	Guinea	NPL	IND	28.3974	84.1258
IS3971	Landrace	S.bicolor	bicolor	D	Durra	IND	IND	19.2592	76.7831
IS41724	Advanced_cultivar	s.bicolor	bicolor	U	Durra	IND	iND	17.53	78.27
IS4285	Landrace	S.bicolor	bicolor	D	Durra	IND	IND	21.91	77.89
IS4776	Landrace	S.bicolor	bicolor	D	Durra	IND	IND	21.52	70.46
IS4821	Landrace	S.bicolor	bicolor	D	Durra	IND	IND	22.3	73.2
IS4963	Landrace	S.bicolor	bicolor	Gro	Guinea	IND	IND	20.53	76.18
IS5106	Landrace	S.bicolor	bicolor	D	Durra	IND	IND	14.47	78.82
IS5622	Landrace	S.bicolor	bicolor	D	Durra	IND	IND	16.82	75.72
IS5720	Landrace	S.bicolor	bicolor	DB	Bicolor	IND	IND	24.49	86.3
IS5867	Landrace	S.bicolor	bicolor	DC	Durra Caudatum	IND	IND	22.07	78.93
IS5910	Landrace	S.bicolor	bicolor	G	Guinea	IND	IND	21.9	83.4
IS602	Landrace	S.bicolor	bicolor	B	Bicolor	USA	NAmerica	35.4676	-97.5164
IS6154	Landrace	S.bicolor	bicolor	D	Durra	IND	IND	26.51	83.78
IS6351	Landrace	S.bicolor	bicolor	D	Durra	IND	IND	15.47	75.02
IS6718	Landrace	S.bicolor	bicolor	G	Guinea	BFA	WAfrica	11.1167	-4.41667
IS6745	Landrace	S.bicolor	bicolor	G	Guinea	BFA	WAfrica	12.3196	-2.47094
IS6828	Landrace	S.bicolor	bicolor	Gga	Guinea Gambicum	BFA	WAfrica	12.7294	-3.86305
IS7125	Landrace	S.bicolor	bicolor	C	Caudatum	SOM	EAfrica	3.11383	43.6498
IS7277	Landrace	S.bicolor	bicolor	CB	Bicolor	NGA	WAfrica	8.05	10.78
IS7722	Landrace	S.bicolor	bicolor	DC	Durra Caudatum	NGA	WAfrica	12.8	4.51
IS8218	Breeding_material	S.bicolor	bicolor	DB	Bicolor	UGA	EAfrica	1.08209	34.175
IS8283	Breeding_material	S.bicolor	bicolor	C	Caudatum	UGA	EAfrica	1.71464	33.6111
IS8348	Landrace	S.bicolor	bicolor	D	Durra	PAK	IND	25.4299	68.5426
IS8685	Landrace	S.bicolor	bicolor	C	Caudatum	SDN	EAfrica	13.5691	33.5672
IS8882	Landrace	S.bicolor	bicolor	C	Caudatum	UGA	EAfrica	0.69299	34.1809
IS9168	Landrace	S.bicolor	bicolor	CB	Bicolor	KEN	EAfrica	-0.605415	34.7451
IS929	Landrace	S.bicolor	bicolor	D	Durra	SDN	EAfrica	13.1483	33.9312
IS9468	Advanced_cultivar	S.bicolor	bicolor	K	Kafir	ZAF	SAfrica	-25.7461	28.1881
IS9527	Breeding_material	S.bicolor	bicolor	K	Kafir	ZAF	SAfrica	-25.7461	28.1881
IS9586	Breeding_material	S.bicolor	bicolor	C	Caudatum	NER	WAfrica	13.45	7.11
IS9713	Landrace	S.bicolor	bicolor	DC	Durra Caudatum	SDN	EAfrica	13.45	35.56
IS9830	Advanced_cultivar	S.bicolor	bicolor	C	Caudatum	SDN	EAfrica	11.19	24.15
IS9911	Landrace	S.bicolor	bicolor	C	Caudatum	SDN	EAfrica	11	29.42
SSM1057	Landrace	S.bicolor	bicolor	Gma	Guinea Margartiferum	SEN	WAfrica	14.5002	-14.4392
SSM1102	Landrace	S.bicolor	bicolor	DC	Durra Caudatum	TCD	CAfrica	8.56667	16.0833
SSM1123	Landrace	S.bicolor	bicolor	C	Caudatum	NER	WAfrica	17.0187	8.0168
SSM19	Landrace	S.bicolor	bicolor	Dmkr	Durra Caudatum	CMR	CAfrica	10.7424	13.8023
SSM205	Landrace	S.bicolor	bicolor	Gga	Guinea Gambicum	BFA	WAfrica	12.073	1.78838
SSM215	Landrace	S.bicolor	bicolor	C	Caudatum	ETH	EAfrica	9.67954	39.5326
SSM249	Landrace	S.bicolor	bicolor	Gga	Guinea Gambicum	BFA	WAfrica	12.073	1.78838
SSM275	Landrace	S.bicolor	bicolor	Gma	Guinea Margartiferum	BFA	WAfrica	14.0354	-0.0345
SSM276	Landrace	S.bicolor	bicolor	Gma	Guinea Margartiferum	BFA	WAfrica	14.0354	-0.0345
SSM501	Landrace	S.bicolor	bicolor	DC	Durra Caudatum	NER	WAfrica	13.5137	2.1098
SSM505	Landrace	S.bicolor	bicolor	Gma	Guinea Margartiferum	NER	WAfrica	14.0078	0.75306
