# Supplementary material for: GWAS provides biological insights into mechanisms of the parasitic plant (Striga) resistance in sorghum
Source: BMC Plant Biol. 2021 Aug 21;21:392. doi: 10.1186/s12870-021-03155-7 (PMC8379865; doi:10.1186/s12870-021-03155-7)
Supplement: Supplementary file 3 — Additional file 3. [file 12870_2021_3155_MOESM3_ESM.xlsx]

## Sheet: Sheet1
Taxa	Attachments	Resistance	Taxa	Length (mm)	Resistance	Taxa	Biomass (mg)	Resistance
IS41724	41.00 ±0.53n	Highly Resistant	IS9830	0.47±0.08h	Highly Resistant	IS41724	1.39±0.04l	Highly Resistant
IS14478	55.80 ±3.29n	Highly Resistant	IS14276	0.56±0.14h	Highly Resistant	IS16545	1.63±0.08l	Highly Resistant
N13	57.67 ±1.10m	Highly Resistant	IS21425	0.57±0.01h	Highly Resistant	IS8283	1.63±0.14l	Highly Resistant
IS9830	58.27 ±0.61m	Highly Resistant	IS28740	0.66±0.02h	Highly Resistant	IS22291	2.03±0.08l	Highly Resistant
IS19016	63.40 ±2.62m	Highly Resistant	IS10971	0.67±0.14h	Highly Resistant	IS30175	2.22±0.07l	Highly Resistant
IS27490	65.87 ±4.28m	Highly Resistant	IS1127	0.68±0.24h	Highly Resistant	IS5867	2.27±0.11l	Highly Resistant
IS22040	66.00 ±1.11m	Highly Resistant	IS10978	0.70±0.02h	Highly Resistant	IS22334	2.29±0.42l	Highly Resistant
IS1127	66.07 ±2.19m	Highly Resistant	IS22040	0.71±0.03h	Highly Resistant	IS36633	2.32±0.17l	Highly Resistant
IS8283	66.67 ±7.51m	Highly Resistant	IS36633	0.73±0.04h	Highly Resistant	IS5106	2.35±0.04l	Highly Resistant
IS28740	66.80 ±1.25m	Highly Resistant	IS25733	0.79±0.01h	Highly Resistant	IS22040	2.46±0.11l	Highly Resistant
IS25055	67.00 ±0.26m	Highly Resistant	IS41724	1.21±0.10h	Highly Resistant	IS10234	2.49±0.13l	Highly Resistant
IS14963	67.60 ±0.80m	Highly Resistant	IS14963	2.23±0.08h	Highly Resistant	IS14298	2.55±0.13l	Highly Resistant
IS18879	68.67 ±1.45m	Highly Resistant	IS14478	2.87±1.34h	Highly Resistant	IS18879	2.63±0.09l	Highly Resistant
IS13827	69.27 ±2.97m	Highly Resistant	IS14331	6.52±0.88h	Highly Resistant	IS14276	2.75±0.24l	Highly Resistant
IS10978	70.13 ±5.16l	Resistant	IS18879	6.62±0.44h	Highly Resistant	IS15443	2.81±0.03l	Highly Resistant
IS7125	70.20 ±3.12l	Resistant	IS14449	6.96±0.93h	Highly Resistant	IS8218	2.83±0.32l	Highly Resistant
IS10971	70.33 ±0.81l	Resistant	IS22334	7.29±1.95g	Resistant	IS22996	2.83±0.15l	Highly Resistant
IS8218	70.60 ±1.83l	Resistant	IS19455	7.53±0.21g	Resistant	IS22986	2.84±0.09l	Highly Resistant
IS9713	70.60 ±1.91l	Resistant	IS14317	7.80±1.23g	Resistant	IS23053	2.89±0.04l	Highly Resistant
IS3147	71.20 ±2.50l	Resistant	IS8348	7.94±1.63g	Resistant	IS21991	2.90±0.03l	Highly Resistant
IS14449	71.27 ±3.76l	Resistant	IS14414	8.09±1.38g	Resistant	IS29496	2.96±0.03l	Highly Resistant
IS2416	71.80 ±0.72l	Resistant	IS23053	8.38±0.51g	Resistant	IS10971	3.02±0.11l	Highly Resistant
IS22986	71.87 ±1.22l	Resistant	IS13989	8.38±1.12g	Resistant	IS29911	3.19±0.08l	Highly Resistant
IS21425	71.93 ±1.15l	Resistant	IS13926	8.57±1.72g	Resistant	IS6351	3.24±0.10l	Highly Resistant
IS19466	72.47 ±1.29l	Resistant	IS7277	8.61±0.95g	Resistant	IS29606	3.25±0.15l	Highly Resistant
IS22996	72.53 ±1.10l	Resistant	IS31693	8.68±0.70g	Resistant	IS3147	3.33±0.18l	Highly Resistant
IS29911	72.60 ±8.89l	Resistant	IS22986	8.73±0.95g	Resistant	IS14449	3.34±0.11l	Highly Resistant
IS5867	72.67 ±1.89l	Resistant	IS32569	8.80±1.05g	Resistant	IS15428	3.36±0.06l	Highly Resistant
IS14276	73.27 ±0.83l	Resistant	IS30175	9.40±1.65g	Resistant	IS9830	3.42±0.12l	Highly Resistant
IS31123	73.33 ±3.21l	Resistant	IS5867	9.46±2.28g	Resistant	IS21425	3.43±0.09l	Highly Resistant
IS6154	73.40 ±2.09l	Resistant	IS22291	9.51±0.17g	Resistant	IS31681	3.45±0.18l	Highly Resistant
IS24481	74.25 ±0.66l	Resistant	IS23254	9.59±0.30g	Resistant	IS19847	3.51±0.12l	Highly Resistant
IS23948	74.38 ±0.38l	Resistant	IS32087	10.50±0.77g	Resistant	IS3443	3.60±0.10l	Highly Resistant
IS3583	75.07 ±0.90l	Resistant	IS29233	10.63±1.09g	Resistant	IS31123	3.64±0.37l	Highly Resistant
IS22291	75.43 ±3.05l	Resistant	IS3971	10.80±2.28g	Resistant	IS14963	3.65±0.17l	Highly Resistant
IS22334	75.93 ±2.00l	Resistant	IS13	10.89±0.46g	Resistant	IS14317	3.67±0.04l	Highly Resistant
IS6351	76.27 ±1.29l	Resistant	IS4776	11.21±0.96g	Resistant	IS12169	3.86±0.54k	Resistant
IS2814	76.47 ±2.42l	Resistant	IS31681	11.22±1.44g	Resistant	IS21854	3.89±0.12k	Resistant
IS23254	76.87 ±0.61l	Resistant	IS28991	11.31±1.77g	Resistant	IS29966	4.02±0.05k	Resistant
IS14317	77.53 ±2.91l	Resistant	IS9586	11.36±1.33g	Resistant	IS30436	4.07±0.02k	Resistant
IS36633	77.73 ±1.21l	Resistant	IS4821	11.38±0.78g	Resistant	IS19016	4.08±0.16k	Resistant
IS26815	77.80 ±2.55l	Resistant	IS24913	11.43±0.39g	Resistant	IS32569	4.17±0.18k	Resistant
IS13	78.27 ±1.42l	Resistant	IS22282	11.46±0.76g	Resistant	IS14478	4.19±0.08k	Resistant
IS32234	78.47 ±0.99l	Resistant	IS3583	11.76±0.25g	Resistant	IS14830	4.27±0.07k	Resistant
IS28849	78.53 ±15.32l	Resistant	IS29472	11.83±1.53g	Resistant	IS28849	4.30±0.16k	Resistant
IS11758	78.67 ±6.51l	Resistant	IS29966	11.95±2.42g	Resistant	IS9527	4.37±0.02k	Resistant
IS11026	78.80 ±2.31l	Resistant	IS23574	11.97±2.95g	Resistant	IS32234	4.41±0.52k	Resistant
IS23574	78.87 ±2.21l	Resistant	IS13827	12.03±2.30g	Resistant	IS1127	4.45±0.07k	Resistant
IS7277	78.93 ±0.76l	Resistant	IS23903	12.06±0.16g	Resistant	IS28740	4.52±0.19k	Resistant
IS31179	79.07 ±3.36l	Resistant	IS9468	12.29±2.18g	Resistant	IS9586	4.57±0.09k	Resistant
IS21124	79.60 ±5.44l	Resistant	IS32234	12.30±3.28g	Resistant	IS2262	4.58±0.12k	Resistant
IS23903	79.73 ±1.10l	Resistant	IS22239	12.31±2.70g	Resistant	IS13926	4.61±0.23k	Resistant
IS20097	80.33 ±0.42l	Resistant	IS23948	12.48±1.40g	Resistant	IS10876	4.64±0.20k	Resistant
IS30317	81.00 ±0.26l	Resistant	IS5106	12.54±0.56g	Resistant	IS27490	4.65±0.16k	Resistant
IS21991	81.60 ±1.11l	Resistant	IS9911	12.74±0.53g	Resistant	IS9468	4.65±0.18k	Resistant
IS15443	82.00 ±1.00l	Resistant	IS6154	12.80±2.43g	Resistant	IS2416	4.67±0.16k	Resistant
IS1398	82.00 ±0.40l	Resistant	IS2814	12.90±1.96g	Resistant	IS30619	4.69±0.27k	Resistant
IS4821	82.07 ±1.50l	Resistant	IS6351	12.94±0.86g	Resistant	IS27146	4.77±0.25k	Resistant
IS13926	82.13 ±1.86l	Resistant	IS27164	12.97±0.36g	Resistant	IS29872	4.78±0.21k	Resistant
IS5106	82.67 ±0.76l	Resistant	IS23142	13.10±4.13g	Resistant	IS16173	4.79±0.14k	Resistant
IS12804	82.67 ±1.60l	Resistant	IS22325	13.12±1.49g	Resistant	IS25055	4.83±0.06k	Resistant
IS3971	82.82 ±1.80l	Resistant	IS27146	13.28±4.09g	Resistant	IS27164	4.85±0.49k	Resistant
IS9586	83.00 ±3.22l	Resistant	IS5622	13.29±0.25g	Resistant	IS31693	4.87±0.13k	Resistant
IS19455	83.20 ±4.23l	Resistant	IS13791	13.31±1.54g	Resistant	IS11026	5.10±0.07k	Resistant
IS20762	83.20 ±1.25l	Resistant	IS20700	13.45±3.92g	Resistant	IS22330	5.11±0.42k	Resistant
IS3957	83.27 ±1.63l	Resistant	IS29407	13.49±1.07g	Resistant	IS11119	5.15±0.06k	Resistant
IS23142	83.47 ±6.03l	Resistant	IS14298	13.65±0.21g	Resistant	IS28991	5.19±0.02k	Resistant
IS9911	83.60 ±2.20l	Resistant	IS22074	13.83±1.99g	Resistant	IS6154	5.20±0.09k	Resistant
IS3443	83.67 ±9.71l	Resistant	IS19685	13.85±2.33g	Resistant	IS19455	5.21±0.28k	Resistant
IS18698	83.67 ±1.55l	Resistant	IS20697	13.87±0.98g	Resistant	IS25733	5.27±0.11k	Resistant
IS25733	83.80 ±0.53k	Moderately Resistant	IS4285	14.32±1.44g	Resistant	IS3675	5.33±0.34k	Resistant
IS16173	83.87 ±1.89k	Moderately Resistant	IS23178	14.35±0.53g	Resistant	IS30443	5.35±0.06k	Resistant
IS30436	84.00 ±0.10k	Moderately Resistant	IS29911	14.36±0.47g	Resistant	IS31179	5.37±0.43k	Resistant
IS23777	84.07 ±0.83k	Moderately Resistant	IS27791	14.46±2.83f	Moderately Resistant	IS9713	5.40±0.36k	Resistant
IS9168	84.07 ±1.17k	Moderately Resistant	IS29496	14.86±2.53f	Moderately Resistant	IS4285	5.41±0.05k	Resistant
IS11119	84.33 ±7.57k	Moderately Resistant	IS5720	14.92±1.54f	Moderately Resistant	IS7125	5.59±0.18k	Resistant
IS2367	87.27 ±10.72k	Moderately Resistant	IS28389	14.97±0.58f	Moderately Resistant	IS22074	5.59±0.16k	Resistant
IS23053	87.40 ±1.06k	Moderately Resistant	IS9527	15.01±4.68f	Moderately Resistant	IS20205	5.64±0.50k	Resistant
IS31202	88.20 ±1.20k	Moderately Resistant	IS929	15.17±0.67f	Moderately Resistant	IS32087	5.71±0.13k	Resistant
IS29472	88.47 ±0.31k	Moderately Resistant	IS24481	15.23±0.80f	Moderately Resistant	IS12804	5.73±0.05k	Resistant
SSM1057	89.50 ±0.36k	Moderately Resistant	IS24953	15.24±5.06f	Moderately Resistant	IS20387	5.77±0.15k	Resistant
IS9527	90.00 ±2.60k	Moderately Resistant	IS3957	15.24±2.61f	Moderately Resistant	IS4776	5.85±0.28k	Resistant
IS24913	90.20 ±3.12k	Moderately Resistant	IS602	15.24±0.58f	Moderately Resistant	IS2730	5.86±0.20k	Resistant
IS21854	90.47 ±2.27k	Moderately Resistant	IS18829	15.27±1.71f	Moderately Resistant	IS2787	5.93±0.61k	Resistant
IS2787	90.83 ±6.53k	Moderately Resistant	IS7125	15.36±3.53f	Moderately Resistant	IS4821	5.93±0.04k	Resistant
IS22330	91.53 ±2.61k	Moderately Resistant	IS2262	15.38±2.49f	Moderately Resistant	IS2398	5.96±0.05k	Resistant
IS27791	91.97 ±0.47k	Moderately Resistant	N13	15.72±0.19f	Moderately Resistant	IS18876	6.04±0.12k	Resistant
IS15428	92.00 ±0.20k	Moderately Resistant	IS2416	15.87±1.15f	Moderately Resistant	IS21124	6.13±0.05k	Resistant
IS16545	93.00 ±0.20k	Moderately Resistant	IS8218	15.92±0.69f	Moderately Resistant	IS20665	6.13±0.15k	Resistant
IS4285	93.00 ±2.78k	Moderately Resistant	IS20713	16.00±1.92f	Moderately Resistant	IS23903	6.13±0.08k	Resistant
IS22325	93.00 ±0.87k	Moderately Resistant	IS2367	16.00±1.38f	Moderately Resistant	IS7277	6.14±0.11k	Resistant
IS20710	93.05 ±1.82k	Moderately Resistant	IS19847	16.14±2.15f	Moderately Resistant	IS25301	6.16±0.05k	Resistant
IS29606	93.27 ±2.39k	Moderately Resistant	IS18698	16.15±1.21f	Moderately Resistant	IS18551	6.22±0.12k	Resistant
IS29496	93.33 ±2.83k	Moderately Resistant	IS20681	16.17±2.94f	Moderately Resistant	IS19041	6.31±0.11j	Moderately Resistant
IS31693	93.40 ±1.39k	Moderately Resistant	IS21991	16.19±1.01f	Moderately Resistant	N13	6.33±0.11j	Moderately Resistant
IS20713	93.40 ±1.74k	Moderately Resistant	IS29606	16.21±3.35f	Moderately Resistant	IS10978	6.38±0.12j	Moderately Resistant
IS22074	94.60 ±3.49k	Moderately Resistant	IS30619	16.23±0.57f	Moderately Resistant	IS29233	6.40±0.07j	Moderately Resistant
IS10876	96.00 ±0.10k	Moderately Resistant	IS2221	16.46±2.88f	Moderately Resistant	IS3905	6.42±0.07j	Moderately Resistant
SSM19	96.00 ±0.30k	Moderately Resistant	IS29872	16.53±4.30f	Moderately Resistant	IS16186	6.43±0.25j	Moderately Resistant
IS12169	97.07 ±5.08k	Moderately Resistant	IS3147	16.55±1.28f	Moderately Resistant	IS23948	6.43±0.11j	Moderately Resistant
IS3905	98.00 ±0.10j	Suceptible	IS16545	16.67±0.07f	Moderately Resistant	IS22325	6.44±0.21j	Moderately Resistant
IS14351	98.00 ±1.93j	Suceptible	IS18813	16.67±2.75f	Moderately Resistant	IS10801	6.46±0.11j	Moderately Resistant
IS29872	98.40 ±3.89j	Suceptible	IS21854	16.77±3.87f	Moderately Resistant	IS9911	6.57±0.09j	Moderately Resistant
SSM1102	99.23 ±0.31j	Suceptible	IS20762	16.96±2.99f	Moderately Resistant	IS20697	6.65±0.34j	Moderately Resistant
SSM276	100.00 ±0.50j	Suceptible	IS20727	17.05±1.98f	Moderately Resistant	SSM215	6.73±0.20j	Moderately Resistant
IS22609	100.02 ±4.78j	Suceptible	IS28849	17.11±1.88f	Moderately Resistant	IS19132	6.83±0.21j	Moderately Resistant
IS22632	100.60 ±0.26j	Suceptible	IS19132	17.32±0.37f	Moderately Resistant	IS3971	6.85±0.08j	Moderately Resistant
IS14298	100.80 ±1.78j	Suceptible	IS23777	17.60±2.63f	Moderately Resistant	IS2814	7.11±0.08j	Moderately Resistant
IS20387	101.00 ±0.30j	Suceptible	IS19041	17.70±2.41f	Moderately Resistant	IS27791	7.12±0.07j	Moderately Resistant
IS30175	101.47 ±2.60j	Suceptible	IS27490	17.82±0.93f	Moderately Resistant	IS20097	7.13±0.12j	Moderately Resistant
IS21519	101.70 ±0.75j	Suceptible	IS16173	17.89±4.06f	Moderately Resistant	IS14414	7.14±0.11j	Moderately Resistant
IS3507	102.20 ±2.36j	Suceptible	IS23048	18.26±0.56f	Moderately Resistant	IS29472	7.15±0.17j	Moderately Resistant
IS18800	102.40 ±1.44j	Suceptible	IS20710	18.26±3.64f	Moderately Resistant	SSM1102	7.15±0.05j	Moderately Resistant
IS32087	102.73 ±3.07j	Suceptible	IS22609	18.41±1.23f	Moderately Resistant	IS19466	7.16±0.29j	Moderately Resistant
IS2873	102.75 ±0.90j	Suceptible	IS33353	18.45±0.49f	Moderately Resistant	IS24913	7.16±0.05j	Moderately Resistant
IS27164	102.78 ±5.75j	Suceptible	IS10234	18.54±0.29f	Moderately Resistant	IS11758	7.25±0.17j	Moderately Resistant
IS3675	103.13 ±0.95j	Suceptible	IS20205	18.66±1.04f	Moderately Resistant	IS3957	7.29±0.15j	Moderately Resistant
IS4776	103.23 ±0.25j	Suceptible	IS22996	18.68±1.01f	Moderately Resistant	IS20700	7.30±0.44j	Moderately Resistant
IS29407	103.67 ±3.80j	Suceptible	IS22330	19.23±4.32f	Moderately Resistant	IS23048	7.30±0.23j	Moderately Resistant
IS3121	103.93 ±4.10j	Suceptible	IS14446	19.38±0.27f	Moderately Resistant	IS303	7.36±0.02j	Moderately Resistant
IS29233	104.40 ±0.92j	Suceptible	IS22287	19.42±6.24f	Moderately Resistant	IS23777	7.38±0.09j	Moderately Resistant
IS6828	105.00 ±0.20j	Suceptible	SSM215	19.45±0.54f	Moderately Resistant	IS20681	7.39±0.08j	Moderately Resistant
IS20700	106.13 ±3.80j	Suceptible	IS18551	19.47±0.58f	Moderately Resistant	IS31202	7.40±0.21j	Moderately Resistant
IS9468	106.40 ±0.53j	Suceptible	IS25301	19.55±0.69f	Moderately Resistant	IS23254	7.59±0.17j	Moderately Resistant
IS20665	106.80 ±2.95j	Suceptible	IS20665	19.60±3.10f	Moderately Resistant	IS1398	7.63±0.20j	Moderately Resistant
IS32986	106.80 ±1.22j	Suceptible	IS8283	19.74±3.97f	Moderately Resistant	SSM1123	7.63±0.17j	Moderately Resistant
IS22287	107.47 ±1.51j	Suceptible	IS14830	19.76±0.05f	Moderately Resistant	IS18800	7.93±0.11j	Moderately Resistant
IS2262	107.53 ±0.81j	Suceptible	IS5910	19.84±3.69f	Moderately Resistant	IS3885	7.94±0.08j	Moderately Resistant
IS27146	107.87 ±2.08j	Suceptible	IS12169	20.09±1.67f	Moderately Resistant	IS24481	8.11±0.08j	Moderately Resistant
IS18876	107.87 ±0.76j	Suceptible	IS16186	20.47±0.20f	Moderately Resistant	IS21519	8.14±0.17j	Moderately Resistant
IS24713	108.00 ±0.00j	Suceptible	IS10876	20.61±0.19f	Moderately Resistant	SSM501	8.32±0.07j	Moderately Resistant
IS25301	108.68 ±0.94j	Suceptible	IS20724	20.67±1.18f	Moderately Resistant	IS20762	8.35±0.13j	Moderately Resistant
IS20724	109.13 ±0.50j	Suceptible	IS24072	20.67±0.55f	Moderately Resistant	IS2367	8.36±0.11j	Moderately Resistant
IS18829	109.33 ±2.05j	Suceptible	IS18800	20.75±0.31f	Moderately Resistant	IS13791	8.46±0.07j	Moderately Resistant
IS10234	110.00 ±0.46j	Suceptible	IS14351	20.80±0.88f	Moderately Resistant	IS13	8.59±0.10j	Moderately Resistant
IS30619	110.17 ±0.35j	Suceptible	IS21519	21.00±0.91f	Moderately Resistant	IS18829	8.71±0.09j	Moderately Resistant
IS24072	111.20 ±5.94j	Suceptible	IS15443	21.11±0.05f	Moderately Resistant	IS20713	8.87±0.15i	Suceptible
IS6718	114.00 ±0.10i	Highly Susceptible	IS18876	21.60±2.49e	Suceptible	IS22632	8.94±0.11i	Suceptible
IS2179	115.00 ±1.40i	Highly Susceptible	IS12804	21.78±0.56e	Suceptible	IS26815	9.03±0.12i	Suceptible
IS20205	115.20 ±0.35i	Highly Susceptible	IS9713	21.89±4.66e	Suceptible	IS13827	9.09±0.08i	Suceptible
IS2730	116.00 ±6.56i	Highly Susceptible	IS19466	22.01±1.47e	Suceptible	IS19026	9.14±1.02i	Suceptible
IS14830	116.60 ±0.26i	Highly Susceptible	IS2873	22.26±4.06e	Suceptible	IS14331	9.39±0.11i	Suceptible
Ochuti	116.60 ±0.79i	Highly Susceptible	IS3675	22.53±1.95e	Suceptible	IS20724	9.48±0.11i	Suceptible
IS18551	117.20 ±3.67i	Highly Susceptible	IS303	22.68±0.07e	Suceptible	IS13989	9.51±0.08i	Suceptible
IS30443	118.00 ±0.20i	Highly Susceptible	IS22506	22.71±1.00e	Suceptible	IS22506	9.66±0.74i	Suceptible
IS31681	118.33 ±3.01i	Highly Susceptible	IS26815	22.76±3.52e	Suceptible	SSM249	9.72±0.11i	Suceptible
SSM215	118.60 ±8.71i	Highly Susceptible	IS4963	23.05±1.83e	Suceptible	IS21849	9.85±0.06i	Suceptible
IS7722	118.67 ±0.21i	Highly Susceptible	IS15428	23.08±0.11e	Suceptible	IS23601	9.91±0.11i	Suceptible
IS2678	119.53 ±1.53i	Highly Susceptible	SSM1102	23.58±0.19e	Suceptible	IS2221	10.01±0.06i	Suceptible
SSM501	120.00 ±1.00i	Highly Susceptible	IS20387	23.62±0.16e	Suceptible	IS18698	10.04±0.06i	Suceptible
IS23178	120.93 ±6.65i	Highly Susceptible	IS19026	23.92±1.23e	Suceptible	IS3583	10.24±0.19i	Suceptible
IS22282	122.07 ±1.17i	Highly Susceptible	IS2787	23.93±0.58e	Suceptible	IS24072	10.27±0.30i	Suceptible
IS23601	122.33 ±10.26i	Highly Susceptible	IS20016	24.17±0.10e	Suceptible	IS18813	10.34±0.21i	Suceptible
IS8348	122.60 ±2.43i	Highly Susceptible	IS7722	24.18±0.28e	Suceptible	IS4963	10.35±0.31i	Suceptible
IS602	125.00 ±1.80i	Highly Susceptible	IS2398	24.19±1.63e	Suceptible	IS2873	10.57±0.12i	Suceptible
IS20681	126.33 ±2.05i	Highly Susceptible	IS35	24.25±0.74e	Suceptible	IS14351	10.79±0.59i	Suceptible
IS32569	128.00 ±0.20h	Highly Susceptible	IS11119	24.30±1.77e	Suceptible	IS3507	10.88±0.09i	Suceptible
SSM1123	128.00 ±0.30h	Highly Susceptible	IS3885	24.35±0.42e	Suceptible	IS8882	10.97±0.37i	Suceptible
IS3885	128.00 ±0.26h	Highly Susceptible	IS10801	24.58±0.18e	Suceptible	IS14446	11.03±1.18i	Suceptible
IS28991	128.47 ±8.31h	Highly Susceptible	SSM501	24.79±0.15e	Suceptible	IS9168	11.54±1.89h	Highly Susceptible
IS12447	129.67 ±1.22h	Highly Susceptible	IS21124	24.99±0.59e	Suceptible	IS33353	11.54±1.11h	Highly Susceptible
IS13989	129.93 ±1.22h	Highly Susceptible	IS30443	25.11±0.08e	Suceptible	IS23574	11.56±1.63h	Highly Susceptible
IS5622	129.93 ±3.93h	Highly Susceptible	IS11026	25.52±0.64e	Suceptible	IS5622	11.69±0.62h	Highly Susceptible
IS33353	130.20 ±4.45h	Highly Susceptible	IS22632	26.72±0.40e	Suceptible	IS6718	11.70±0.09h	Highly Susceptible
IS23048	130.27 ±6.47h	Highly Susceptible	IS30436	26.85±0.16e	Suceptible	Ochuti	11.77±0.77h	Highly Susceptible
IS19132	130.53 ±2.50h	Highly Susceptible	SSM249	27.59±0.14e	Suceptible	IS20727	11.89±0.61h	Highly Susceptible
IS13791	132.93 ±2.19h	Highly Susceptible	IS31179	28.05±2.75e	Suceptible	IS30317	12.15±0.03h	Highly Susceptible
IS2221	133.07 ±6.38h	Highly Susceptible	SSM205	28.06±0.01e	Suceptible	IS20710	12.28±1.38h	Highly Susceptible
IS16186	133.80 ±0.26h	Highly Susceptible	IS3121	28.08±0.58e	Suceptible	IS22287	12.30±0.26h	Highly Susceptible
IS18813	136.43 ±1.20h	Highly Susceptible	IS11758	28.77±3.52d	Highly Susceptible	IS23142	12.37±0.08h	Highly Susceptible
IS35	137.57 ±1.12h	Highly Susceptible	IS8882	28.84±4.14d	Highly Susceptible	IS22282	12.40±0.46h	Highly Susceptible
SSM249	138.00 ±0.26h	Highly Susceptible	IS23601	28.97±1.08d	Highly Susceptible	IS28389	12.40±1.30h	Highly Susceptible
IS30898	139.60 ±1.06h	Highly Susceptible	IS21849	29.86±0.21d	Highly Susceptible	SSM1057	12.67±0.10h	Highly Susceptible
IS14331	140.00 ±1.91h	Highly Susceptible	IS31202	30.33±1.49d	Highly Susceptible	IS30898	12.74±0.12h	Highly Susceptible
IS29966	145.20 ±2.71g	Highly Susceptible	IS6828	31.52±0.11d	Highly Susceptible	IS12447	12.85±0.82h	Highly Susceptible
IS20064	145.33 ±0.25g	Highly Susceptible	IS3905	31.83±0.07d	Highly Susceptible	IS2678	13.06±0.22h	Highly Susceptible
IS19041	146.40 ±1.59g	Highly Susceptible	IS20097	32.31±0.15d	Highly Susceptible	IS8348	13.09±0.15h	Highly Susceptible
IS19026	146.47 ±1.53g	Highly Susceptible	IS20064	32.70±0.10d	Highly Susceptible	SSM19	13.39±0.07h	Highly Susceptible
IS4963	146.60 ±8.24g	Highly Susceptible	IS6718	32.78±0.45d	Highly Susceptible	IS5720	13.49±0.03h	Highly Susceptible
IS303	148.00 ±0.36g	Highly Susceptible	IS1398	34.10±0.64d	Highly Susceptible	IS29407	13.73±0.60h	Highly Susceptible
SSM505	148.27 ±0.31g	Highly Susceptible	IS25055	34.15±0.10d	Highly Susceptible	IS602	13.81±0.09h	Highly Susceptible
IS16396	149.50 ±0.44g	Highly Susceptible	IS2730	34.24±4.21d	Highly Susceptible	SSM205	14.11±0.04g	Highly Susceptible
IS929	151.93 ±2.41g	Highly Susceptible	IS2179	34.94±4.29d	Highly Susceptible	IS23178	15.69±0.18g	Highly Susceptible
IS5720	152.53 ±8.43g	Highly Susceptible	SSM1123	35.65±0.32c	Highly Susceptible	IS7722	15.77±0.09g	Highly Susceptible
IS21849	155.00 ±1.00g	Highly Susceptible	IS31123	36.31±4.53c	Highly Susceptible	IS35	16.34±0.11g	Highly Susceptible
IS20697	155.80 ±7.37g	Highly Susceptible	IS16396	37.31±0.07c	Highly Susceptible	IS32986	16.45±0.19g	Highly Susceptible
IS25596	158.67 ±0.31f	Highly Susceptible	SSM275	37.32±0.21c	Highly Susceptible	IS20016	17.15±0.31f	Highly Susceptible
IS6745	160.00 ±0.26f	Highly Susceptible	IS3507	37.35±1.35c	Highly Susceptible	IS24713	17.69±0.22f	Highly Susceptible
IS8882	161.25 ±5.27f	Highly Susceptible	SSM19	37.58±0.04c	Highly Susceptible	IS22609	17.73±0.05f	Highly Susceptible
IS10801	163.00 ±0.26f	Highly Susceptible	IS30317	37.67±0.12c	Highly Susceptible	IS929	18.61±0.27f	Highly Susceptible
IS22506	165.53 ±5.55f	Highly Susceptible	IS19016	37.75±0.86c	Highly Susceptible	IS3121	18.75±0.07f	Highly Susceptible
IS24953	166.87 ±7.94f	Highly Susceptible	SSM1057	38.65±0.12c	Highly Susceptible	IS24953	20.78±0.87e	Highly Susceptible
IS19685	169.00 ±2.11f	Highly Susceptible	IS2834	38.84±0.99c	Highly Susceptible	IS19685	21.25±0.08e	Highly Susceptible
IS2398	170.00 ±2.69f	Highly Susceptible	IS24713	39.91±0.19c	Highly Susceptible	IS16396	21.35±0.48e	Highly Susceptible
IS19847	172.87 ±5.97e	Highly Susceptible	IS12447	40.76±1.01c	Highly Susceptible	IS2834	21.37±0.10e	Highly Susceptible
IS28389	174.27 ±9.90e	Highly Susceptible	IS6745	41.36±0.26c	Highly Susceptible	IS2263	22.76±0.12e	Highly Susceptible
IS2834	184.27 ±3.85e	Highly Susceptible	SSM276	42.68±0.27b	Highly Susceptible	SSM505	23.25±0.06d	Highly Susceptible
IS14446	188.13 ±0.61d	Highly Susceptible	IS2263	43.46±0.79b	Highly Susceptible	IS6828	23.55±0.15d	Highly Susceptible
IS20727	195.40 ±3.14d	Highly Susceptible	SSM505	46.00±0.23b	Highly Susceptible	IS2179	23.83±0.04d	Highly Susceptible
IS5910	198.13 ±10.12d	Highly Susceptible	IS3443	46.12±0.67b	Highly Susceptible	IS5910	26.10±1.55c	Highly Susceptible
IS22239	205.73 ±14.88c	Highly Susceptible	IS2678	46.56±1.13b	Highly Susceptible	IS22239	28.03±1.17c	Highly Susceptible
IS14414	205.87 ±2.00c	Highly Susceptible	Ochuti	47.93±0.58b	Highly Susceptible	IS20064	28.59±0.51b	Highly Susceptible
SSM205	221.00 ±0.20b	Highly Susceptible	IS30898	48.02±0.19b	Highly Susceptible	IS25596	30.53±0.08b	Highly Susceptible
SSM275	224.00 ±0.30b	Highly Susceptible	IS32986	60.71±0.41a	Highly Susceptible	SSM275	31.57±0.06a	Highly Susceptible
IS2263	250.33 ±0.50a	Highly Susceptible	IS25596	69.28±0.17a	Highly Susceptible	IS6745	32.47±0.29a	Highly Susceptible
IS20016	292.70 ±0.26a	Highly Susceptible	IS9168	72.96±0.70a	Highly Susceptible	SSM276	32.97±0.22a	Highly Susceptible
Table legend: Superscript letters indicate significant differences between groups (p < 0.05)
