# Supplementary material for: GWAS provides biological insights into mechanisms of the parasitic plant (Striga) resistance in sorghum
Source: BMC Plant Biol. 2021 Aug 21;21:392. doi: 10.1186/s12870-021-03155-7 (PMC8379865; doi:10.1186/s12870-021-03155-7)
Supplement: Supplementary file 4 — Additional file 4. [file 12870_2021_3155_MOESM4_ESM.csv]

Genotype	Rank_Attachment	Rank_Length	Rank_Biomass	RSI
IS41724	1	11	1	13
IS22040	7	8	10	25
IS9830	4	1	29	34
IS18879	13	15	13	41
IS10971	17	5	22	44
IS14276	29	2	14	45
IS21425	24	3	30	57
IS14478	2	13	43	58
IS36633	41	9	8	58
IS14963	12	12	35	59
IS22334	36	17	7	60
IS1127	8	6	48	62
IS28740	10	4	49	63
IS14449	21	16	27	64
IS5867	28	30	6	64
IS22986	23	27	18	68
IS22291	35	31	4	70
IS14317	40	19	36	95
IS10978	15	7	96	118
IS23053	78	22	19	119
IS6351	37	58	24	119
IS29911	27	73	23	123
IS5106	60	54	9	123
IS8218	18	89	16	123
IS13926	59	24	52	135
IS8283	9	126	3	138
IS32234	44	51	47	142
IS30175	110	29	5	144
IS3147	20	100	26	146
IS19455	64	18	69	151
IS25733	71	10	70	151
IS9586	63	40	50	153
IS6154	31	56	68	155
IS22996	26	118	17	161
IS7277	49	25	91	165
IS2416	22	88	56	166
IS21991	55	95	20	170
IS27490	6	110	54	170
IS7125	16	85	76	177
IS31693	95	26	63	184
IS4821	58	41	85	184
N13	3	87	95	185
IS23948	33	53	100	186
IS14298	108	67	12	187
IS29496	94	75	21	190
IS23903	52	49	90	191
IS16545	89	101	2	192
IS23254	39	32	124	195
IS28849	45	106	45	196
IS13827	14	48	140	202
